# Supplementary material for: An epizootic of Chlamydia psittaci equine reproductive loss associated with suspected spillover from native Australian parrots
Source: Emerg Microbes Infect. 2018 May 16;7:88. doi: 10.1038/s41426-018-0089-y (PMC5953950; doi:10.1038/s41426-018-0089-y)
Supplement: Supplementary file 2 — Table S1. qPCR results for paired foetal and placental tissues examined in this study [file 41426_2018_89_MOESM2_ESM.xlsx]

## Sheet: Sheet1
Table S1. qPCR results for paired foetal and placental tissues examined in this study.
Sample ID	qPCR result (gene copy number)
	Placental tissue	Foetal tissue
1	-	-
2	-	-
3	+ (29 867)	1667
4	+ (111 543)	121
5	-	-
6	+ (5 944)	592
7	-	-
8	-	-
9	+ (221 691)	+ (21 974)
10	+ (251 291)	116
11	-	-
12	-	-
13	-	-
14	-	-
15	-	-
16	-	-
17	-	-
18	+ (36 324)	36
19	-	-
20	+ (309 485)	+ (46 139)
21	-	-
22	2187	-
23	-	-
24	-	-
25	-	-
26	-	129
27	-	-
28	-	-
29	-	-
30	+ (403 096)	+ (46 946)
31	-	-
32	-	-
33	-	-
34	-	-
35	-	-
36	+ (55 544)	6754
37	-	-
38	+ (15 335)	2397
39	+ (500 813)	322
40	+ (889 197)	174
41	-	-
42	+ (99 960)	+ (165 615)
43	-	-
44	-	-
45	-	-
46	-	-
47	-	-
48	-	-
49	3096	7133
50	-	-
51	-	-
52	+ (55 334)	32
53	427	+ (1 994)
54	-	-
55	-	-
56	-	-
57	-	-
58	-	-
59	-	-
60	-	-
61	-	-
62	+ (347 889)	121
63	+ (194 85)	864
64	-	-
65	-	-
66	-	-
67	+ (568 031)	63
68	+ (80 880)	+ (1 761 429)
69	-	-
70	+ (606 539)	831
71	6947	1104
72	-	-
73	-	-
74	+ (106 735)	55
75	+ (2 041 404)	+ (2 837 507)
76	+ (12 295)	+ (110 676)
