# Supplementary material for: An epizootic of Chlamydia psittaci equine reproductive loss associated with suspected spillover from native Australian parrots
Source: Emerg Microbes Infect. 2018 May 16;7:88. doi: 10.1038/s41426-018-0089-y (PMC5953950; doi:10.1038/s41426-018-0089-y)
Supplement: Supplementary file 4 — Table S3. MLST profiles [file 41426_2018_89_MOESM4_ESM.xlsx]

## Sheet: Supp Table 2
Table S2. MLST profiles
Strain	Host	MLST ST	gatA	oppA	hflX	gidA	enoA	hemN	fumC
M56	Other mammal	31	17	17	17	18	13	12	16
NJ1	Non psittacine	43	15	16	13	16	15	10	15
WC	Other mammal	32	12	13	13	13	13	13	10
Matt116	Non psittacine	Novel
VS225	Psittacine	41	12	13	18	13	13	9	10
WS_RT	Non psittacine	28	12	13	11	13	13	9	12
GR9	Non psittacine	28	12	13	11	13	13	9	12
CP3	Non psittacine	27	11	14	15	14	13	9	11
MN	Human	35	11	14	15	14	13	11	13
01DC12	Other mammal	56	11	14	11	14	13	11	13
99DC5	Equine	Novel
046_foetus	Equine	24	10	13	11	13	13	9	10
046_pl	Equine	24	10	13	11	13	13	9	10
030_foetus	Equine	24	10	13	11	13	13	9	10
047_foetus	Equine	24	10	13	11	13	13	9	10
047_pl	Equine	24	10	13	11	13	13	9	10
092_foetus	Equine	24	10	13	11	13	13	9	10
092_pl	Equine	24	10	13	11	13	13	9	10
166_foetus	Equine	24	10	13	11	13	13	9	10
166_pl	Equine	24	10	13	11	13	13	9	10
272_pl	Equine	24	10	13	11	13	13	9	10
438_foetus	Equine	24	10	13	11	13	13	9	10
579_ft_pl	Equine	24	10	13	11	13	13	9	10
598_pl	Equine	24	10	13	11	13	13	9	10
749_foetus	Equine	24	10	13	11	13	13	9	10
749_pl	Equine	24	10	13	11	13	13	9	10
786_foetus	Equine	24	10	13	11	13	13	9	10
8882_foetus	Equine	24	10	13	11	13	13	9	10
8882_pl	Equine	24	10	13	11	13	13	9	10
9945_foetus	Equine	24	10	13	11	13	13	9	10
9945_pl	Equine	24	10	13	11	13	13	9	10
10652_pl	Equine	24	10	13	11	13	13	9	10
Mare_Vag	Equine	24	10	13	11	13	13	9	10
Horse_pl	Equine	24	10	13	11	13	13	9	10
84_55	Psittacine	24	10	13	11	13	13	9	10
6BC	Psittacine	24	10	13	11	13	13	9	10
CR009	Psittacine	24	10	13	11	13	13	9	10
CR394	Psittacine	24	10	13	11	13	13	9	10
Fr_Da	Human	24	10	13	11	13	13	9	10
HoRe_upper	Human	24	10	13	11	13	13	9	10
Po_An	Human	24	10	13	11	13	13	9	10
Zo_Pa	Human	24	10	13	11	13	13	9	10
08DC60	Human	24	10	13	11	13	13	9	10
C19_98	Other mammal	24	10	13	11	13	13	9	10
